# Supplementary material for: The Regulatory Mechanism of 2-Acetyl-1-Pyrroline Biosynthesis in Fragrant Rice (Oryza sativa L.) Under Different Soil Moisture Contents
Source: Front Plant Sci. 2021 Nov 26;12:772728. doi: 10.3389/fpls.2021.772728 (PMC8660968; doi:10.3389/fpls.2021.772728)
Supplement: Supplementary file 1 [file Data_Sheet_1.xlsx]

## Sheet: 2-AP
Treatment	Repetition	2-AP(μg/kg)
SM50	1	563.396
SM50	2	614.003
SM50	3	571.422	582.94	27.199
SM40	1	788.429
SM40	2	731.11
SM40	3	803.057	774.199	38.0262
SM30	1	683.128
SM30	2	777.756
SM30	3	693.388	718.091	51.9256
SM20	1	824.793
SM20	2	944.135
SM20	3	908.905	892.611	61.3166

## Sheet: substance
Treatment	Repetition	1-pyrroline (μmol g-1）	methylglyoxal (mg g-1）	Soluble protein (mg g-1）	Glutamic acid (mg g)	Proline μg g-1	GABA μg g-1	Soluble sugar μg g-1	P5C (μmol g-1)
SM50	1	1.53414	0.6041	8.20041	34.7488	66.3392	73.4651	564.043	1.05267
SM50	2	1.55971	0.598816	8.69215	35.5861	66.3392	73.4651	605.367	1.01368
SM50	3	1.58528	0.600485	8.75	36.3854	66.9407	72.7674	562.254	1.08132
SM40	1	1.60491	0.533278	10.15	41.4474	80.1599	76.2558	596.288	0.936612
SM40	2	1.62979	0.532107	10.4391	42.8089	80.1599	75.5581	622.598	0.918534
SM40	3	1.64223	0.534741	10.0739	43.1693	80.1599	76.2558	551.186	0.996871
SM30	1	1.69475	0.526743	14.0594	46.8935	84.8724	77.1001	695.958	0.9545
SM30	2	1.66907	0.528458	13.7771	47.4802	85.5498	76.3882	703.184	0.998263
SM30	3	1.68191	0.532174	13.7771	47.3237	85.5498	79.2359	723.053	0.962007
SM20	1	1.741	0.506602	16.2985	65.9466	129.755	82.7954	765.422	0.813949
SM20	2	1.75409	0.514638	16.0448	67.3998	132.247	82.0835	812.403	0.821764
SM20	3	1.76718	0.516073	16.1194	67.1249	131.624	82.7954	812.403	0.805178
		1.55971	0.601134	8.54752	35.5734	66.5397	73.2326	577.221	1.04922
		1.62564	0.533375	10.221	42.4752	80.1599	76.0233	590.024	0.950672
		1.68191	0.529125	13.8712	47.2325	85.324	77.5748	707.398	0.97159
		1.75409	0.512438	16.1542	66.8238	131.208	82.5581	796.743	0.81363
		0.025569	0.00270136	0.301992	0.818364	0.347244	0.402803	24.3911	0.0339522
		0.0190041	0.0013196	0.192687	0.908195	0	0.402803	36.1157	0.0410179
		0.012839	0.00277592	0.163031	0.303789	0.39107	1.48196	14.0302	0.0234023
		0.0130902	0.00510498	0.130401	0.77201	1.29672	0.411023	27.1247	0.00829742

## Sheet: qPCR
Treatment	Repetition	PRODH	BADH	DAO1	DAO2	DAO4	DAO5	OAT	P5CS1	P5CS2	P5CR
SM50	1	1.75236	1.07236	0.527334	1.55596	1.89947	1.40436	1.54878	0.92915	1.31318	1.24842
SM50	2	1.68797	1.05649	0.47681	1.47903	1.65358	1.45434	1.59395	1.20245	1.68723	1.36783
SM50	3	1.58615	0.964778	0.427081	1.22892	1.74215	1.52504	1.39824	1.00773	1.72175	0.953084
SM40	1	1.0413	0.811728	0.785233	1.21177	0.833322	1.13345	0.946054	0.90913	0.97873	1.13239
SM40	2	0.895583	1.05757	0.609405	1.45106	1.05077	1.00968	0.881802	0.67941	1.03345	1.31177
SM40	3	0.901133	0.79344	0.869367	1.5552	1.03126	1.30044	1.06152	0.89475	0.89201	1.3376
SM30	1	0.952219	0.932502	0.648932	0.887884	0.817952	0.807592	1.04919	0.84566	0.85906	0.818465
SM30	2	0.937296	0.744689	0.620802	1.0968	0.867997	1.07726	1.06905	0.91646	0.67433	1.0255
SM30	3	1.10298	0.898833	0.806307	0.92593	0.705045	0.967973	0.936072	1.06189	0.73657	0.94126
SM20	1	0.863611	0.763667	3.02931	0.973845	0.63812	0.777908	0.65049	0.77857	0.85741	1.0134
SM20	2	0.662049	0.845445	2.95986	0.894613	0.351547	0.591566	0.542833	0.71717	0.76898	1.13801
SM20	3	0.718014	0.84668	3.28587	0.979179	0.510537	0.639354	0.605171	0.59063	0.78119	0.887214
		1.67549	1.03121	0.477075	1.4213	1.76507	1.46125	1.51366	1.04644	1.57405	1.18978
		0.946006	0.887578	0.754668	1.40601	0.971786	1.14785	0.963126	0.827763	0.968063	1.26058
		0.997499	0.858674	0.692014	0.970204	0.796998	0.950943	1.0181	0.941337	0.756653	0.928408
		0.747891	0.818597	3.09168	0.949213	0.500068	0.669609	0.599498	0.695457	0.802527	1.01287
		0.0838034	0.0580771	0.0501271	0.170994	0.124539	0.0606358	0.102472	0.140703	0.226581	0.213498
		0.0825748	0.147498	0.132649	0.176093	0.12031	0.145915	0.0910684	0.128679	0.0713208	0.111768
		0.0916545	0.100139	0.0999754	0.111272	0.0834724	0.13564	0.0717318	0.110241	0.0939883	0.104114
		0.104049	0.0475746	0.171723	0.0473596	0.143573	0.096785	0.054052	0.095833	0.0479208	0.1254

## Sheet: enzyme
Treatment	Repetition	PDH U g-1 h-1	P5CS U g-1 h-1	BADH U g-1 h-1	OAT U g-1 h-1	DAO U g-1 h-1
SM50	1	65.5652	1.65289	22.7365	62.258	10.375
SM50	2	68.3478	1.66942	22.5216	64.7724	8.60712
SM50	3	67.7565	1.66942	21.8874	66.2565	10.8489
SM40	1	60.4328	1.60696	20.9727	55.7579	13.6725
SM40	2	62.5821	1.50435	17.5065	61.5272	12.9613
SM40	3	60.548	1.68696	17.4155	59.1675	13.7116
SM30	1	62.7431	1.51168	18.7854	57.2564	13.3338
SM30	2	64.8832	1.54565	18.2046	61.4887	12.0897
SM30	3	63.4565	1.51168	17.7193	57.2151	11.7645
SM20	1	50.9587	1.44989	17.0173	53.4824	17.6617
SM20	2	52.4463	1.53518	16.1887	52.3247	16.1359
SM20	3	52.2149	1.44989	18.2779	53.5416	15.1993
		67.2232	1.66391	22.3818	64.429	9.94368
		61.1876	1.59942	18.6316	58.8175	13.4484
		63.6943	1.523	18.2365	58.6534	12.396
		51.8733	1.47832	17.1613	53.1162	16.3323
		1.46597	0.00954298	0.441446	2.02125	1.1815
		1.20901	0.0915373	2.02797	2.90051	0.422364
		1.0897	0.0196127	0.533764	2.45551	0.828254
		0.800473	0.049241	1.05203	0.686129	1.24287

## Sheet: heatmap
2-AP	SM	1-pyrroline	MG	SP	Glu	Proline	GABA	SS	P5C	PRODH	BADH	DAO1	DAO2	DAO4	DAO5	OAT	P5CS1	P5CS2	PDH	P5CS	BADH	OAT	DAO
582.94	50	1.55971	0.601134	8.54752	35.5734	66.5397	73.2326	577.221	1.04922	1.67549	1.03121	0.477075	1.4213	1.76507	1.46125	1.51366	1.04644	1.57405	67.2232	1.66391	22.3818	64.429	9.94368
774.199	40	1.62564	0.533375	10.221	42.4752	80.1599	76.0233	590.024	0.950672	0.946006	0.887578	0.754668	1.40601	0.971786	1.14785	0.963126	0.827763	0.968063	61.1876	1.59942	18.6316	58.8175	13.4484
718.091	30	1.68191	0.529125	13.8712	47.2325	85.324	77.5748	707.398	0.97159	0.997499	0.858674	0.692014	0.970204	0.796998	0.950943	1.0181	0.941337	0.756653	63.6943	1.523	18.2365	58.6534	12.396
892.611	20	1.75409	0.512438	16.1542	66.8238	131.208	82.5581	796.743	0.81363	0.747891	0.818597	3.09168	0.949213	0.500068	0.669609	0.599498	0.695457	0.802527	51.8733	1.47832	17.1613	53.1162	16.3323
	2-AP	SM	1-P	MG	SP	Glu	Proline	GABA	SS	P5C	PRODH	BADH	DAO1	DAO2	DAO4	DAO5	OAT	P5CS1	P5CS2	PDH	P5CS	BADH	OAT	DAO
2-AP	1	-0.8765	0.8939	-0.9161	0.8065	0.8991	0.8988	0.9222	0.7573	-0.9733	-0.9444	-0.9115	0.8376	-0.6014	-0.9257	-0.9119	-0.9909	-0.9871	-0.7997	-0.9567	-0.842	-0.9223	-0.9808	0.9963
SM	-0.8765	1	-0.999	0.8918	-0.9908	-0.948	-0.9159	-0.9747	-0.9632	0.9029	0.8733	0.93	-0.8161	0.9116	0.9479	0.9966	0.9232	0.8042	0.8652	0.8562	0.9952	0.9121	0.9532	-0.8837
1-P	0.8939	-0.999	1	-0.8927	0.9859	0.9595	0.9312	0.9834	0.9603	-0.9214	-0.8787	-0.929	0.8378	-0.8943	-0.9482	-0.998	-0.9348	-0.8281	-0.8553	-0.8788	-0.9899	-0.9129	-0.9641	0.9024
MG	-0.9161	0.8918	-0.8927	1	-0.833	-0.7835	-0.7484	-0.8469	-0.7377	0.8377	0.9947	0.995	-0.6139	0.7076	0.9895	0.9187	0.9544	0.8459	0.9714	0.7804	0.8966	0.9989	0.9275	-0.887
SP	0.8065	-0.9908	0.9859	-0.833	1	0.9328	0.8961	0.9547	0.9858	-0.8543	-0.8045	-0.883	0.7972	-0.955	-0.9035	-0.9763	-0.8632	-0.7253	-0.8259	-0.805	-0.9911	-0.8577	-0.9063	0.8197
Glu	0.8991	-0.948	0.9595	-0.7835	0.9328	1	0.9958	0.9934	0.9443	-0.9679	-0.7907	-0.8221	0.9576	-0.7987	-0.8551	-0.9499	-0.9081	-0.8733	-0.6916	-0.9546	-0.9132	-0.8094	-0.9518	0.9267
Proline	0.8988	-0.9159	0.9312	-0.7484	0.8961	0.9958	1	0.9812	0.9154	-0.9737	-0.7642	-0.7843	0.979	-0.744	-0.8202	-0.9211	-0.8957	-0.8877	-0.6374	-0.9702	-0.8729	-0.7745	-0.9398	0.9303
GABA	0.9222	-0.9747	0.9834	-0.8469	0.9547	0.9934	0.9812	1	0.9478	-0.9689	-0.849	-0.8812	0.9213	-0.8261	-0.9083	-0.9789	-0.9406	-0.8835	-0.7697	-0.945	-0.9482	-0.8694	-0.9749	0.9408
SS	0.7573	-0.9632	0.9603	-0.7377	0.9858	0.9443	0.9154	0.9478	1	-0.8422	-0.7113	-0.7982	0.8434	-0.947	-0.8276	-0.9412	-0.8067	-0.6882	-0.7195	-0.8047	-0.9551	-0.7686	-0.8673	0.7845
P5C	-0.9733	0.9029	-0.9214	0.8377	-0.8543	-0.9679	-0.9737	-0.9689	-0.8422	1	0.8643	0.8521	-0.9393	0.6626	0.8789	0.9255	0.9614	0.9677	0.7123	0.9941	0.8594	0.8541	0.9785	-0.989
PRODH	-0.9444	0.8733	-0.8787	0.9947	-0.8045	-0.7907	-0.7642	-0.849	-0.7113	0.8643	1	0.9837	-0.6436	0.6516	0.9799	0.9067	0.9692	0.8892	0.9431	0.816	0.8692	0.9924	0.9386	-0.9167
BADH	-0.9115	0.93	-0.929	0.995	-0.883	-0.8221	-0.7843	-0.8812	-0.7982	0.8521	0.9837	1	-0.6498	0.7735	0.9982	0.9494	0.9564	0.835	0.9741	0.7931	0.936	0.9983	0.941	-0.8884
DAO1	0.8376	-0.8161	0.8378	-0.6139	0.7972	0.9576	0.979	0.9213	0.8434	-0.9393	-0.6436	-0.6498	1	-0.6262	-0.6936	-0.8223	-0.8119	-0.8562	-0.4714	-0.9575	-0.7573	-0.6426	-0.8644	0.8814
DAO2	-0.6014	0.9116	-0.8943	0.7076	-0.955	-0.7987	-0.744	-0.8261	-0.947	0.6626	0.6516	0.7735	-0.6262	1	0.7897	0.8763	0.6885	0.4899	0.7662	0.5972	0.935	0.7351	0.7445	-0.6144
DAO4	-0.9257	0.9479	-0.9482	0.9895	-0.9035	-0.8551	-0.8202	-0.9083	-0.8276	0.8789	0.9799	0.9982	-0.6936	0.7897	1	0.9658	0.9675	0.8532	0.9607	0.8237	0.9497	0.9952	0.9582	-0.9075
DAO5	-0.9119	0.9966	-0.998	0.9187	-0.9763	-0.9499	-0.9211	-0.9789	-0.9412	0.9255	0.9067	0.9494	-0.8223	0.8763	0.9658	1	0.9517	0.8461	0.8798	0.8812	0.9884	0.9363	0.9736	-0.9156
OAT	-0.9909	0.9232	-0.9348	0.9544	-0.8632	-0.9081	-0.8957	-0.9406	-0.8067	0.9614	0.9692	0.9564	-0.8119	0.6885	0.9675	0.9517	1	0.9566	0.8668	0.9314	0.9004	0.9615	0.9925	-0.9837
P5CS1	-0.9871	0.8042	-0.8281	0.8459	-0.7253	-0.8733	-0.8877	-0.8835	-0.6882	0.9677	0.8892	0.835	-0.8562	0.4899	0.8532	0.8461	0.9566	1	0.6976	0.968	0.756	0.8515	0.9453	-0.9888
P5CS2	-0.7997	0.8652	-0.8553	0.9714	-0.8259	-0.6916	-0.6374	-0.7697	-0.7195	0.7123	0.9431	0.9741	-0.4714	0.7662	0.9607	0.8798	0.8668	0.6976	1	0.6349	0.8926	0.9696	0.8412	-0.7629
PDH	-0.9567	0.8562	-0.8788	0.7804	-0.805	-0.9546	-0.9702	-0.945	-0.8047	0.9941	0.816	0.7931	-0.9575	0.5972	0.8237	0.8812	0.9314	0.968	0.6349	1	0.8035	0.7976	0.9509	-0.978
P5CS	-0.842	0.9952	-0.9899	0.8966	-0.9911	-0.9132	-0.8729	-0.9482	-0.9551	0.8594	0.8692	0.936	-0.7573	0.935	0.9497	0.9884	0.9004	0.756	0.8926	0.8035	1	0.9157	0.9282	-0.8442
BADH	-0.9223	0.9121	-0.9129	0.9989	-0.8577	-0.8094	-0.7745	-0.8694	-0.7686	0.8541	0.9924	0.9983	-0.6426	0.7351	0.9952	0.9363	0.9615	0.8515	0.9696	0.7976	0.9157	1	0.9403	-0.8968
OAT	-0.9808	0.9532	-0.9641	0.9275	-0.9063	-0.9518	-0.9398	-0.9749	-0.8673	0.9785	0.9386	0.941	-0.8644	0.7445	0.9582	0.9736	0.9925	0.9453	0.8412	0.9509	0.9282	0.9403	1	-0.9829
DAO	0.9963	-0.8837	0.9024	-0.887	0.8197	0.9267	0.9303	0.9408	0.7845	-0.989	-0.9167	-0.8884	0.8814	-0.6144	-0.9075	-0.9156	-0.9837	-0.9888	-0.7629	-0.978	-0.8442	-0.8968	-0.9829	1
																				V024

## Sheet: growth
Treatment	Repetition	Plant height (cm)	Stem width (mm)	Fresh weight mg	Dry weight mg	Relative water content （%）
SM50	1	19.8	2.19	204	46	77.451
SM50	2	19.07	2.17	209	39	81.3397
SM50	3	19.01	2.28	174	44	74.7126
SM50	4	20.74	2.38	190	43	77.3684
SM50	5	18.57	2.15	173	38	78.0347
SM50	6	19.86	2.08	202	47	76.7327
SM50	7	20.94	2.11	173	40	76.8786
SM50	8	21.47	2.13	180	44	75.5556
SM50	9	20.98	2.2	195	40	79.4872	20.0489	2.18778	188.889	42.3333	77.5067		1.02959	0.0924362	14.3566	3.20156	1.98503
SM40	1	21.47	2.37	190	44	76.8421												Treatment	Plant height (cm)	Stem width (mm)	Fresh weight (mg plant-1)	Dry weight (mg plant-1)	Relative water content (%)
SM40	2	21.67	2.38	181	43	76.2431												SM50	20.05±1.03a	2.18±0.09a	188.89±14.35a	42.33±3.21a	77.51±1.99a
SM40	3	21.96	2.4	157	38	75.7962												SM40	20.89±1.22a	2.19±0.15a	172.22±13.84b	41.00±2.83a	76.06±2.46ab
SM40	4	18.15	2.16	166	43	74.0964												SM30	20.07±1.11a	2.27±0.11a	169.44±9.98b	40.89±3.48a	75.79±2.62ab
SM40	5	20.07	2.13	177	42	76.2712												SM20	20.22±1.33a	2.24±0.12a	171.56±13.56b	42.11±2.85a	75.37±1.90b
SM40	6	21.66	2.06	156	41	73.7179
SM40	7	20.51	2.09	155	42	72.9032
SM40	8	20.7	2.04	182	41	77.4725
SM40	9	21.81	2.13	186	35	81.1828	20.8889	2.19556	172.222	41	76.0584		1.21909	0.145698	13.8363	2.82843	2.45723
SM30	1	21.18	2.37	160	45	71.875
SM30	2	19.73	2.38	156	37	76.2821
SM30	3	18.5	2.16	169	38	77.5148
SM30	4	20.59	2.36	171	36	78.9474
SM30	5	21.98	2.32	186	42	77.4194
SM30	6	20.12	2.36	164	46	71.9512
SM30	7	20.3	2.13	163	43	73.6196
SM30	8	19.52	2.11	174	40	77.0115
SM30	9	18.7	2.2	182	41	77.4725	20.0689	2.26556	169.444	40.8889	75.7882		1.11613	0.11337	9.97636	3.4801	2.62054
SM20	1	20.33	2.16	163	40	75.4601
SM20	2	18.8	2.3	185	45	75.6757
SM20	3	20.91	2.4	155	39	74.8387
SM20	4	18.76	2.03	164	44	73.1707
SM20	5	18.16	2.25	183	47	74.3169
SM20	6	21.45	2.4	186	42	77.4194
SM20	7	20.67	2.25	162	39	75.9259
SM20	8	20.9	2.2	158	43	72.7848
SM20	9	21.98	2.18	188	40	78.7234	20.2178	2.24111	171.556	42.1111	75.3684		1.33019	0.117627	13.5565	2.848	1.89628

## Sheet: Primer 
Gene name	Accession No.	Primer sequences
PRODH	AP014966.1	F 5'-TCATCAGACGAGCAGAGGAGAACAGG-3' R 5'-CCCAGCATTGCAGCCTTGAACC-3'
P5CS1	AP014961.1	F 5'-TTTTGAGTCCCGACCTG-3' R 5'-TTCACCAACATTACGAGGA-3'
P5CS2	AP014957.1	F 5'-GAGGTTGGCATAAGCACAG-3' R 5'-CTCCCTTGTCGCCGTTC-3'
OAT	AP014959.1	F 5'-GCCCTTGGTGCTGGAGTA-3' R 5'-AGCCCTTTCAACGAGACCTT-3'
DAO1	AP014962.1	F 5'-ATGGCACCCGGAACTCTTTC-3' R 5'-GCCTCAGTCTCGGCAACCTC-3'
DAO2	AP014960.1	F 5'-TCGTTCGCATCAAGGTTGG-3' R 5'-TCAGACAGAAGGGTGCCGTA-3'
DAO4	AP014960.1	F 5'-TGGCAAGATAGAAGCAGAAGT-3' R 5'-GTCCATACGGGCAACAAA-3'
DAO5	AP014958.1	F 5'-TGGCAAGATAGAAGCAGAA-3' R 5'-TCCATACGGGCAACAAA-3'
BADH	AB09683	F 5'-GGTTGGTCTTCCTTCAGGTGTGC-3' R 5'-CATCAACATCATCAAACACCACTAT-3'
